# Supplementary material for: A morphogenetic EphB/EphrinB code controls hepatopancreatic duct formation
Source: Nat Commun. 2019 Nov 19;10:5220. doi: 10.1038/s41467-019-13149-7 (PMC6864101; doi:10.1038/s41467-019-13149-7)
Supplement: Supplementary file 18 — Source Data [file 41467_2019_13149_MOESM18_ESM.xlsx]

## Sheet: Fig.1g
Fig. 1g
		CBD lumen length in wild-type (µm)
		48 hpf	52 hpf	60 hpf	72 hpf
		48.5	39.9	59.3	50.9
		15.8	38.4	46.3	51.6
		50.8	45.1	66.4	32.9
		32.9	36.8	40.5	35.5
		38.9	52.5	51.8	32.8
		57	49.4	43.1	51.3
					65.2
					52.1
	# of embryos	6	6	6	8
	AVERAGE	40.65	43.6833	51.2333	46.5375
	STDEV	14.9172	6.35655	10.0111	11.6073
	SERROR	6.08992	2.59505	4.08703	4.10378

## Sheet: Fig. 2h
Fig. 2h
		Severity scores of HPD morphogenesis, domain-specific (assessor 2)
		EHD (extra hepatic duct)								GB (gallbladder)									CBD (common bile duct)								EPD (extrapancreatic duct)
		animal #	control	ephrinb1	ephb3b	ephrinb1; ephb3b				animal #	control	ephrinb1	ephb3b	ephrinb1; ephb3b					animal #	control	ephrinb1	ephb3b	ephrinb1; ephb3b				animal #	control	ephrinb1	ephb3b	ephrinb1; ephb3b
		1	1	2	2	1				1	0	0	2	1					1	0	2	2	1				1	0	0	2	2
		2	0	2	2	-				2	0	0	2	-					2	0	2	2	-				2	0	2	2	-
		3	2	2	2	2				3	2	2	2	2					3	1	2	1	2				3	0	0	2	2
		4	1	2	1	2				4	0	1	1	2					4	0	2	1	2				4	0	1	2	2
		5	-	2	2	2				5	0	2	1	2					5	1	2	2	2				5	0	0	2	1
		6	2	2	2	0				6	0	1	2	2					6	2	1	1	2				6	0	1	2	2
		7	-	0	2	2				7	1	0	2	2					7	0	0	2	2				7	0	0	2	2
		8	2	2	2	-				8	1	1	2	-					8	0	1	1	-				8	0	0	2	-
		9	2	0	1	-				9	1	0	2	-					9	0	0	2	-				9	0	0	2	-
		10	0	0	1	-				10	0	0	2	-					10	0	1	1	-				10	0	1	2	-
		11	0	2	1	-				11	0	0	2	-					11	0	2	2	-				11	0	0	2	-
		12	1	2	1	-				12	0	1	1	-					12	0	2	2	-				12	0	1	2	-
		13		2	2	-				13	-	0	2	-					13	-	2	2	-				13	-	2	2	-
		14		2	2	-				14	-	2	2	-					14	-	2	2	-				14	-	1	2
		Fisher Exact test, non-parametric, two tailed
		mutant compared to control	N.A.	N.S p=0.067	N.S p=0.1276	N.S p=0.664				mutant compared to control	N.A.	N.S p=0.75	p=0.0005	p=0.002					mutant compared to control	N.A.	p=0.002	p=0.000063	p=0.00102				mutant compared to control	N.A.	p=0.0064	p=1.03x10-7	p=0.000054
		double mutants compared to single mutant	N.A.	N.S p=0.47	N.S p=0.37	N.A.				double mutants compared to single mutant	N.A.	p=0.028	N.S p=1.0	N.A.					double mutants compared to single mutant	N.A.	N.S p=1.0	N.S p=0.613	N.A.				double mutants compared to single mutant	N.A.	p=0.0090	N.S p=0.3	N.A.

## Sheet: Fig.2o
Fig. 2o
		EHD width
		animal #	control	ephrinb1	ephb3b
		1	26.9	12.8	23.6
		2	14.9	17.1	28.5
		3	14	22.1	18.2
		4	15.6	29.2	20.9
		5	18.4	19.6	27.8
		6	24.4	29.9	26
		7	13.4	20.9	21.6
		8	20.8	15.5
		9		24.1
		# of larvae	8	9	7
		AVERAGE	18.55	21.2444	23.8
		STDEV	5.04664	5.82454	3.82056
		SERROR	1.78426	1.94151	1.44404
		Student's T-test for two tailed distribution with unequal variance
		control - ephrinb1	0.323061
		control - ephb3b	0.0399109
		ephrinb1 - ephb3b	0.309153

## Sheet: Fig.2p
Fig. 2p
		CBD length (μm)
		animal #	control	ephrinb1	ephb3b
		1	23.3	26.1	10
		2	22.6	26.2	11.5
		3	26.7	18.9	12.5
		4	22.2	23.3	12.2
		5	24	21.7	27.3
		6	32.7	21.2	25.2
		7	28.4
		# of larvae	7	6	6
		AVERAGE	25.7	22.9	16.45
		STDEV	3.82535	2.88513	7.66883
		SERROR	1.44585	1.17785	3.13079
		Student's T-test for two tailed distribution with unequal variance
		control - ephrinb1	0.161737
		control - ephb3b	0.0310564
		ephrinb1 - ephb3b	0.0991546

## Sheet: Fig.3e
Fig. 3e
	CBD lumen length (μm)
			52 hpf			60 hpf
	animal #	control	ephrinb1	ephb3b	control	ephrinb1	ephb3b
	1	33.4	18.4	46.5	59.3	27.5	13.9
	2	45.5	41	30.7	46.3	40.1	29.8
	3	40.5	25.3	41.2	66.4	31.6	31.3
	4	30.2	39.6	27.9	40.5	40	26.8
	5	52.8	46.6	44.3	51.8		30
	6	39.9	33	40	43.1		30.8
	7	38.4			59.5
	8	45.1			61.6
	9	36.8			65.9
	10	52.5			54.9
	11	49.4			61.9
	# of embryos	11	6	6	11	4	6
	AVERAGE	42.2273	33.9833	38.4333	55.5636	34.8	27.1
	STDEV	7.50201	10.5751	7.48803	9.01657	6.28914	6.65372
	SERROR	2.26194	4.31728	3.05698	2.7186	3.14457	2.71637
	Student's T-test for two tailed distribution with unequal variance
		52 hpf	60hpf
	control - ephrinb1	0.130052	0.00112274
	control - ephb3b	0.341062	4.41952e-06
	ephrinb1 - ephb3b	0.422002	0.107175
	control 52 hpf - control 60 hpf	0.00125804

## Sheet: Fig. 3f
Fig. 3f
		cell domain length:
		control				ephrinb1				ephb3b
		apical (μm)	basal (μm)	basal/apical		apical (μm)	basal (μm)	basal/apical		apical (μm)	basal (μm)	basal/apical
		2.88	0.875	0.303819		4.38	5.08	1.15982		3.98	2.34	0.58794
		0.776	3.58	4.6134		4.1	1.24	0.302439		1.51	3.51	2.3245
		3.13	3.06	0.977636		1.57	4.22	2.6879		2.55	2.48	0.972549
		1.1	3.56	3.23636		2.34	4.39	1.87607		2.89	2.7	0.934256
		3.49	2.9	0.830946		2.16	0.581	0.268981		3.88	6.19	1.59536
		3.38	3.88	1.14793		3.78	3.37	0.891534		3.56	0.858	0.241011
		2.1	3.09	1.47143		4.88	4.76	0.97541		4.67	2.96	0.633833
		1.93	4.63	2.39896		1.11	4.97	4.47748		1.83	5.96	3.25683
		1.29	4.11	3.18605		3.14	0.918	0.292357		4.81	5.01	1.04158
		2.37	3.92	1.65401		2.4	4.05	1.6875		6.68	0.836	0.12515
		3.95	0.5	0.126582		5.94	0.733	0.123401		5	3.64	0.728
		1.24	4.82	3.8871		5.18	4.47	0.862934		2.34	4.5	1.92308
		0.611	1.07	1.75123		1.7	3.44	2.02353		4.02	4.39	1.09204
		0.597	1.51	2.52931		1.85	3.8	2.05405		0.731	2.8	3.83037
		4.58	1.51	0.329694		2.88	3.56	1.23611		0.638	1.4	2.19436
		0.936	3.2	3.4188		3.97	3.966	0.998992		0.994	1.9	1.91147
		2.46	0.611	0.248374		2.28	6.83	2.99561		0.568	2.26	3.97887
		0.413	3.46	8.37772		1.64	6.72	4.09756		2.89	0.664	0.229758
		1.47	0.976	0.663946		1.63	5.58	3.42331		2.12	1.64	0.773585
		2.04	2.6	1.27451		1.57	7.17	4.56688		2.25	1.77	0.786667
		3.69	2.82	0.764228		1.35	3.42	2.53333		2.42	2.64	1.09091
		2.61	1.79	0.685824		6.02	3.51	0.583056		1.05	1.59	1.51429
		5.02	2	0.398406		0.966	7.59	7.85714		2.35	3.83	1.62979
		2.96	3.39	1.14527		2.14	4.5	2.1028		3.41	4.57	1.34018
		3.72	2.25	0.604839		2.47	4	1.61943		2.71	4.57	1.68635
		4.29	1.56	0.363636		4.08	2.49	0.610294		3.13	10.3	3.29073
						3.5	3.09	0.882857		4.7	1.55	0.329787
						4.17	5.17	1.23981		2.94	4.68	1.59184
distribution of basal/apical domain ratios:
	<0,8			10				6				9
	0,8-1,2			4				6				5
	>1,2			12				16				14
	Fisher Exact test non parametric, two tailed, non directional
	control - ephrinb1		0.417
	control - ephb3b		0.935

## Sheet: Fig. 3g
Fig. 3g
	cell height (μm)
	animal #	control	ephrinb1	ephb3b
	1	7.43	8.02	6.02
	2	3.51	10.5	4.41
	3	3.36	5.81	5.48
	4	4.87	6.25	3.97
	5	5.56	4.6	5.38
	6	3.89	6.88	5.58
	7	5.36	5.99	5.65
	8	4.15	8.21	4.9
	9	4.58	9.35	3.52
	10	5.9	7.22	5.12
	11	4.2	9.06	5.83
	12	3.11	6.1	5.66
	13	3.9	6.47	5.11
	14	3.2	6.74	3.26
	15	4.39	7.55	2.6
	16	3.63	9.28	4.36
	17	2.82	10.2	2.75
	18	3.9	6.25	2.39
	19	3.93	9.23	5.9
	20	3.96	9.12	1.93
	21	4.83	7.58	3.28
	22	4.35	5.53	2.14
	23	3.68	11.5	5.21
	24	5.49	10	5.87
	25	4.69	10.2	6.27
	26	5.34	8.84	3.96
	27		7.13	3.73
	28		6.44	5.1
	# of cells	26	28	28
	AVERAGE	4.38577	7.85893	4.47786
	STDEV	1.02278	1.77761	1.31746
	SERROR	0.200584	0.335937	0.248976
	Student's T-test for two tailed distribution with unequal variance
	control - ephrinb1		2.455e-11
	control - ephb3b		0.774508
	ephrinb1 - ephb3b		1.2626e-10

## Sheet: Fig.4e
Fig. 4e
	CBD length (µm)
	animal #	DMSO	Blebbistatin
	1	31.806	42.252
	2	28.06	36.329
	3	24.482	44.284
	4	43.663	56.665
	5	43.638	51.543
	6	34.566	46.069
	7	54.482	44.438
	8		47.879
	9		54.04
	10		51.722
	# of embryos	7	10
	AVERAGE	37.2424	47.5221
	STDEV	10.5134	6.10262
	SERROR	3.9737	1.92982
	Student's T-test for two tailed distribution with unequal variance
	DMSO-Blebbistatin	0.0454699

## Sheet: Fig. 4h
Fig. 4h
		pMLC intensity in arbitrary units (AU), background adjusted
		wild-type																		ephrinb1
	animal #	wt1		wt1		wt1		wt2		wt2		wt2		wt3		wt3		wt3		ephrinb1-1		ephrinb1-1		ephrinb1-1		ephrinb1-2		ephrinb1-2		ephrinb1-2		ephrinb1-3		ephrinb1-3		ephrinb1-3
		ROI 1		ROI 2		ROI 3		ROI 1		ROI 2		ROI 3		ROI 1		ROI 2		ROI 3		ROI 1		ROI 2		ROI 3		ROI 1		ROI 2		ROI 3		ROI 1		ROI 2		ROI 3
		peak 1	peak 2	peak 1	peak 2	peak 1	peak 2	peak 1	peak 2	peak 1	peak 2	peak 1	peak 2	peak 1	peak 2	peak 1	peak 2	peak 1	peak 2	peak 1	peak 2	peak 1	peak 2	peak 1	peak 2	peak 1	peak 2	peak 1	peak 2	peak 1	peak 2	peak 1	peak 2	peak 1	peak 2	peak 1	peak 2
	measurement intervals
	-1	3.41386	5.34025	4.95553	5.1831	2.84324	5.07843	2.88888	3.50774	3.22156	2.7731	3.84132	4.89519	17.0415	22.4662	15.6296	12.3185	9.707	15.5314	4.21063	8.48668	5.09124	13.9959	4.58095	7.88088	40.8323	34.4613	23.0999	31.4135	18.8013	37.2347	31.2543	41.7598	20.6254	22.0859	24.6942	36.5307
	-0.8	4.14721	6.04092	4.54202	5.07067	3.24709	4.93675	3.08888	3.66506	3.3997	3.31195	3.22246	5.28948	17.3201	22.3645	12.4993	13.5206	8.35171	16.649	4.86032	8.29137	6.1579	16.532	5.15431	8.06363	43.7854	34.4319	24.5216	29.2453	19.8813	37.6094	33.9991	39.7501	22.6816	24.4162	26.3088	33.5207
	-0.6	3.46694	5.63587	4.77943	6.29785	3.02236	5.41082	3.17911	3.82141	3.72945	4.02712	2.49549	4.53351	16.1327	22.9013	12.1995	14.7133	9.04973	14.9996	5.7412	7.58482	8.04251	16.9419	5.70504	8.31939	45.1134	35.3394	26.6053	28.5264	21.6452	37.9814	36.2341	40.3061	22.8989	26.408	29.3444	31.6217
	-0.4	3.24919	4.58075	5.06435	4.79285	3.08279	5.31472	2.9574	3.68693	4.65041	4.47491	2.3006	3.9858	14.5357	25.4449	14.4187	16.0975	7.96194	15.3792	6.79655	7.49772	9.85659	15.4813	6.3706	8.86584	43.8881	36.7644	30.1382	29.0158	22.7452	39.3865	37.3696	41.6319	23.4333	27.1051	30.3784	31.3469
	-0.2	3.31286	4.55735	6.2357	5.31092	2.93467	5.3939	3.17671	3.82269	4.50263	4.34538	2.98588	3.52036	14.4671	22.8677	17.6226	15.3668	8.76894	14.0282	7.78385	8.06363	10.5056	13.4137	7.25852	9.57847	41.2112	35.7237	33.9606	29.0573	23.8939	40.9622	36.3845	40.1138	25.3548	25.0028	30.4954	29.5034
	peak: 0,0	3.67182	4.05781	5.99919	5.01063	2.64892	5.03724	3.49737	4.01187	4.51893	3.53321	3.57941	3.13005	16.9075	20.9616	21.105	12.8777	11.5002	13.7377	8.36204	8.63934	10.3825	10.9919	8.19048	10.0353	38.4024	32.4471	35.2525	27.044	25.0526	40.7401	35.0227	36.8813	26.5613	23.475	32.2995	26.686
	0.2	4.55818	4.00764	5.26638	5.45	3.15774	4.17385	3.95627	3.842	4.47701	3.6574	4.05319	3.06529	16.0576	20.2971	25.5144	11.6127	11.7557	14.7158	8.64541	9.08972	10.0719	8.404	8.74438	9.70697	36.8635	29.1414	33.4197	24.7319	25.5383	38.5957	34.6519	32.9549	28.0125	24.7574	32.9113	24.966
	0.4	5.53247	3.2332	5.86156	4.71484	4.24358	3.14554	4.60579	3.33471	3.87761	3.94636	4.27408	2.46379	14.5296	20.3566	21.3135	9.6632	12.0496	14.0014	8.63892	10.06	9.8893	6.32657	8.5481	8.56356	37.5217	26.3249	32.0426	22.7816	25.8852	36.4778	33.997	30.0569	26.566	24.7433	33.1014	24.4424
	0.6	6.68788	3.50144	4.82701	4.55164	4.80017	2.61667	4.71713	3.05147	3.52487	4.6284	4.5695	2.15357	15.8223	26.4887	14.9555	9.90826	12.4285	14.8795	8.23188	11.936	9.75583	5.15017	8.03395	7.28654	36.322	26.4169	32.0519	20.6233	29.3179	34.1153	35.0199	28.6619	23.2606	23.0079	34.4065	23.9058
	0.8	5.75162	3.70289	5.01398	4.68421	5.02155	2.56004	4.53681	3.08685	3.50909	3.86356	3.84267	2.13253	17.5041	26.8689	12.7172	9.03375	12.3797	11.8117	7.64431	13.9731	10.119	4.69151	7.66391	6.29524	33.2055	26.2712	32.947	18.5745	33.5393	30.4013	39.2881	25.9627	22.9581	21.1574	36.832	24.9321
	1	5.09613	4.20845	4.37456	4.14897	4.27275	2.36207	3.46634	2.95485	3.02081	3.03216	4.21104	2.07153	20.9955	30.439	11.4467	8.66086	15.1219	10.9745	7.52174	14.3739	11.4098	4.76908	7.67633	5.74852	32.855	24.9111	33.2118	17.8951	36.2535	27.4975	42.0414	23.1231	22.864	21.7722	38.236	27.6989
	sum pMLC	48.8881	48.8666	56.9197	55.2157	39.2749	46.03	40.0707	38.7856	42.4321	41.5935	39.3757	37.2411	181.314	261.456	179.422	133.773	119.075	156.708	78.4369	107.996	101.282	116.698	77.9266	90.3444	430	342.234	337.251	278.909	282.554	401.002	395.262	381.203	265.217	263.931	349.008	315.155
	Average	87.0246																		256.356
	Student's T-test for two tailed distribution with unequal variance
	1 - treating all peaks as separate peaks
	wild-type compared to ephrinb1	3.14822e-05
	2 - treating all peaks as separate peaks
	sum pMLC single	97.7547		112.135		85.3049		78.8563		84.0256		76.6168		442.77		313.195		275.783		186.433		217.98		168.271		772.234		616.16		683.556		776.465		529.148		664.163
	average	174.049																		512.712
	Student's T-test for two tailed distribution with unequal variance
	wild-type compared to ephrinb1	0.00394573

## Sheet: Fig. 7f
Fig. 7f
	Severity scores of HPD morphogenesis, domain-specific (assessor 2)
	EHD (extra hepatic duct)									GB (gallbladder)									CBD (common bile duct)									EPD (extrapancreatic duct)
	animal #	control	ephrinb1	ephrinb2a	ephb4a	ephrinb1; ephrinb2a				animal #	control	ephrinb1	ephrinb2a	ephb4a	ephrinb1; ephrinb2a				animal #	control	ephrinb1	ephrinb2a	ephb4a	ephrinb1; ephrinb2a				animal #	control	ephrinb1	ephrinb2a	ephb4a	ephrinb1; ephrinb2a
	1	1	2	1	0	1				1	0	0	2	0	0				1	0	2	2	0	2				1	0	0	0	0	0
	2	0	2	2	0	2				2	0	0	2	0	2				2	0	2	1	0	2				2	0	2	0	0	0
	3	2	2	2	1	2				3	2	2	0	0	2				3	1	2	0	0	2				3	0	0	0	0	0
	4	1	2	0	0	0				4	0	1	0	0	1				4	0	2	0	0	2				4	0	1	2	0	1
	5	-	2	2	-	2				5	0	2	1	-	2				5	1	2	0	-	2				5	0	0	0	-	0
	6	2	2	1	-	-				6	0	1	0	-	-				6	2	1	0	-	2				6	0	1	0	-	0
	7	-	0	2	-	2				7	1	0	1	-	2				7	0	0	0	-	2				7	0	0	0	-	1
	8	2	2	1	-	1				8	1	1	1	-	2				8	0	1	2	-	1				8	0	0	0	-	1
	9	2	0	2	-	-				9	1	0	1	-	-				9	0	0	1	-	-				9	0	0	0	-	-
	10	0	0	1	-	-				10	0	0	2	-	-				10	0	1	0	-	-				10	0	1	0	-	-
	11	0	2	-	-	-				11	0	0	-	-	-				11	0	2	-	-	-				11	0	0	-	-	-
	12	1	2	-	-	-				12	0	1	-	-	-				12	0	2	-	-	-				12	0	1	-	-	-
	13		2	-	-	-				13	-	0	-	-	-				13	-	2	-	-	-				13	-	2	-	-	-
	14		2	-	-	-				14	-	2	-	-	-				14	-	2	-	-	-				14	-	1	-	-	-
	Fisher Exact test, non-parametric, two tailed
	mutant compared to control	N.A.	N.S p=0.067	N.S p=0.71	N.S p=0.29	N.S p=0.827				mutant compared to control	N.A.	N.S p=0.75	N.S p=0.236	N.S p=0.63	p=0.02				mutant compared to control	N.A.	p=0.002	N.S p=0.82	N.S p=0.9	p=0.00026				mutant compared to control	N.A.	p=0.0064	N.S p=0.45	N.S p=1.0	p=0.049
	double mutants compared to single mutants	N.A.	N.S p=0.137	N.S p=1.0	N.A.	N.A..				double mutants compared to single mutants	N.A.	N.S p=0.11	N.S p=0.373	N.A.	N.A.				double mutants compared to single mutants	N.A.	N.S p=0.48	p=0.004	N.A.	N.A.				double mutants compared to single mutants	N.A.	N.S p=0.83	N.S p=0.069	N.A.	N.A.

[truncated: 5 more sheets: Fig.7l, Fig.7m, Fig.7p, Suppl Fig. 3g-j, SupplFig. 6d,e]
